# Supplementary material for: Assessing the Impact of Multi-Morbidity and Related Constructs on Patient Reported Safety in Primary Care: Generalized Structural Equation Modelling of Observational Data
Source: J Clin Med. 2021 Apr 20;10(8):1782. doi: 10.3390/jcm10081782 (PMC8073542; doi:10.3390/jcm10081782)
Supplement: Supplementary file 1 [file jcm-10-01782-s001.zip]

Archive with 1 entries (1 files):
- jcm-1075744-supplementary.pdf
